# Supplementary material for: Sialyltransferase Inhibitor Ac53FaxNeu5Ac Reverts the Malignant Phenotype of Pancreatic Cancer Cells, and Reduces Tumor Volume and Favors T-Cell Infiltrates in Mice
Source: Cancers (Basel). 2022 Dec 12;14(24):6133. doi: 10.3390/cancers14246133 (PMC9776040; doi:10.3390/cancers14246133)
Supplement: Supplementary file 1 [file cancers-14-06133-s001.zip]

Archive with 2 entries (2 files):
- cancers-2053012-supplementary/cancers-2053012-File S1.pdf
- cancers-2053012-supplementary/cancers-2053012-Supplementary Figure S1.pdf
